# Supplementary material for: Integrating deep learning CT-scan model, biological and clinical variables to predict severity of COVID-19 patients
Source: Nat Commun. 2021 Jan 27;12:634. doi: 10.1038/s41467-020-20657-4 (PMC7840774; doi:10.1038/s41467-020-20657-4)
Supplement: Supplementary file 5 — Supplementary Data 1 [file 41467_2020_20657_MOESM5_ESM.xlsx]

## Sheet: AUC
Model	AUC	Lower bound (95% C.I)	Upper bound (95% C.I.)	Outcome	Hospital
Neural Network Analysis	0.767	0.685	0.849	Death or ICU	KB
C & B	0.77	0.688	0.851	Death or ICU	KB
C & B & RR	0.784	0.706	0.862	Death or ICU	KB
AI-severity	0.788	0.711	0.864	Death or ICU	KB
AI-segment	0.755	0.671	0.838	Death or ICU	KB
MIT analytics	0.703	0.614	0.791	Death or ICU	KB
CALL	0.598	0.503	0.693	Death or ICU	KB
Colombi et al.	0.67	0.579	0.761	Death or ICU	KB
Colombi et al. (with CT)	0.651	0.558	0.745	Death or ICU	KB
COVID-GRAM	0.708	0.621	0.795	Death or ICU	KB
CURB65	0.688	0.598	0.778	Death or ICU	KB
Yan et al.	0.717	0.634	0.8	Death or ICU	KB
NEWS2	0.626	0.531	0.72	Death or ICU	KB
NEWS2 for COVID	0.716	0.63	0.802	Death or ICU	KB
4C Mortality	0.704	0.615	0.792	Death or ICU	KB
Liang et al.	0.709	0.613	0.804	Death or ICU	KB
Neural Network Analysis	0.763	0.674	0.851	Death or Ventilation or O2≥15L/min	KB
C & B	0.747	0.662	0.833	Death or Ventilation or O2≥15L/min	KB
C & B & RR	0.783	0.702	0.865	Death or Ventilation or O2≥15L/min	KB
AI-severity	0.774	0.691	0.856	Death or Ventilation or O2≥15L/min	KB
AI-segment	0.744	0.655	0.833	Death or Ventilation or O2≥15L/min	KB
MIT analytics	0.703	0.611	0.796	Death or Ventilation or O2≥15L/min	KB
CALL	0.642	0.549	0.735	Death or Ventilation or O2≥15L/min	KB
Colombi et al.	0.695	0.603	0.787	Death or Ventilation or O2≥15L/min	KB
Colombi et al. (with CT)	0.702	0.613	0.792	Death or Ventilation or O2≥15L/min	KB
COVID-GRAM	0.716	0.631	0.802	Death or Ventilation or O2≥15L/min	KB
CURB65	0.701	0.61	0.792	Death or Ventilation or O2≥15L/min	KB
Yan et al.	0.694	0.606	0.782	Death or Ventilation or O2≥15L/min	KB
NEWS2	0.624	0.526	0.722	Death or Ventilation or O2≥15L/min	KB
NEWS2 for COVID	0.698	0.606	0.79	Death or Ventilation or O2≥15L/min	KB
4C Mortality	0.702	0.611	0.792	Death or Ventilation or O2≥15L/min	KB
Liang et al.	0.676	0.575	0.777	Death or Ventilation or O2≥15L/min	KB
Neural Network Analysis	0.752	0.66	0.845	Death	KB
C & B	0.769	0.681	0.858	Death	KB
C & B & RR	0.809	0.726	0.893	Death	KB
AI-severity	0.81	0.734	0.886	Death	KB
AI-segment	0.785	0.698	0.872	Death	KB
MIT analytics	0.818	0.729	0.907	Death	KB
CALL	0.707	0.604	0.81	Death	KB
Colombi et al.	0.779	0.689	0.869	Death	KB
Colombi et al. (with CT)	0.772	0.688	0.856	Death	KB
COVID-GRAM	0.791	0.7	0.882	Death	KB
CURB65	0.812	0.736	0.888	Death	KB
Yan et al.	0.637	0.532	0.743	Death	KB
NEWS2	0.641	0.536	0.746	Death	KB
NEWS2 for COVID	0.746	0.656	0.836	Death	KB
4C Mortality	0.807	0.729	0.886	Death	KB
Liang et al.	0.605	0.479	0.73	Death	KB
Neural Network Analysis	0.825	0.748	0.902	Death or ICU	IGR
C & B	0.812	0.732	0.892	Death or ICU	IGR
C & B & RR	0.832	0.757	0.906	Death or ICU	IGR
AI-severity	0.856	0.788	0.924	Death or ICU	IGR
AI-segment	0.849	0.774	0.924	Death or ICU	IGR
MIT analytics	0.66	0.564	0.756	Death or ICU	IGR
CALL	0.604	0.504	0.704	Death or ICU	IGR
Colombi et al.	0.587	0.486	0.687	Death or ICU	IGR
Colombi et al. (with CT)	0.614	0.51	0.718	Death or ICU	IGR
COVID-GRAM	0.713	0.611	0.814	Death or ICU	IGR
CURB65	0.709	0.618	0.8	Death or ICU	IGR
Yan et al.	0.675	0.582	0.767	Death or ICU	IGR
NEWS2	0.739	0.647	0.83	Death or ICU	IGR
NEWS2 for COVID	0.79	0.713	0.868	Death or ICU	IGR
4C Mortality	0.684	0.588	0.78	Death or ICU	IGR
Liang et al.	0.744	0.653	0.835	Death or ICU	IGR
Neural Network Analysis	0.748	0.657	0.839	Death or Ventilation or O2≥15L/min	IGR
C & B	0.745	0.647	0.842	Death or Ventilation or O2≥15L/min	IGR
C & B & RR	0.748	0.658	0.839	Death or Ventilation or O2≥15L/min	IGR
AI-severity	0.789	0.704	0.874	Death or Ventilation or O2≥15L/min	IGR
AI-segment	0.783	0.692	0.874	Death or Ventilation or O2≥15L/min	IGR
MIT analytics	0.615	0.508	0.722	Death or Ventilation or O2≥15L/min	IGR
CALL	0.582	0.482	0.681	Death or Ventilation or O2≥15L/min	IGR
Colombi et al.	0.554	0.452	0.656	Death or Ventilation or O2≥15L/min	IGR
Colombi et al. (with CT)	0.561	0.456	0.666	Death or Ventilation or O2≥15L/min	IGR
COVID-GRAM	0.713	0.61	0.817	Death or Ventilation or O2≥15L/min	IGR
CURB65	0.674	0.579	0.77	Death or Ventilation or O2≥15L/min	IGR
Yan et al.	0.604	0.508	0.7	Death or Ventilation or O2≥15L/min	IGR
NEWS2	0.716	0.619	0.813	Death or Ventilation or O2≥15L/min	IGR
NEWS2 for COVID	0.76	0.672	0.848	Death or Ventilation or O2≥15L/min	IGR
4C Mortality	0.661	0.559	0.763	Death or Ventilation or O2≥15L/min	IGR
Liang et al.	0.652	0.549	0.756	Death or Ventilation or O2≥15L/min	IGR
Neural Network Analysis	0.753	0.644	0.862	Death	IGR
C & B	0.887	0.822	0.951	Death	IGR
C & B & RR	0.834	0.752	0.917	Death	IGR
AI-severity	0.88	0.815	0.944	Death	IGR
AI-segment	0.877	0.806	0.947	Death	IGR
MIT analytics	0.66	0.546	0.773	Death	IGR
CALL	0.596	0.484	0.709	Death	IGR
Colombi et al.	0.579	0.462	0.697	Death	IGR
Colombi et al. (with CT)	0.498	0.372	0.625	Death	IGR
COVID-GRAM	0.789	0.69	0.888	Death	IGR
CURB65	0.7	0.592	0.808	Death	IGR
Yan et al.	0.707	0.6	0.814	Death	IGR
NEWS2	0.641	0.516	0.767	Death	IGR
NEWS2 for COVID	0.762	0.67	0.854	Death	IGR
4C Mortality	0.739	0.64	0.838	Death	IGR
Liang et al.	0.757	0.629	0.885	Death	IGR

## Sheet: pval_Delong_test_Death or ICU_I
	C & B & RR	neural network	AI-severity	AI-segment	C & B	mit	call	colombi	colombi_ct	covid_gram	curb_65	yan_retrained	news_2	news2_covid	score_4C	liang
C & B & RR		0.5575850203234411	0.13880858365222232	0.2391388786018558	0.7320781726201682	0.9999372969178575	0.9999912303126197	0.9999935778211427	0.9999671034139636	0.9899178072853687	0.9949052457196874	0.9989019340937828	0.9453817888645657	0.8481878768793308	0.9994623822727018	0.9617650269493024
neural network analysis	0.4424149796765589		0.20700339031738127	0.3005811042926387	0.6102889133602196	0.9981934995914874	0.9998550650447545	0.9999866427217914	0.9999823027197814	0.9694597510717688	0.9709067596322163	0.9955389374896296	0.9224924731564806	0.7715420779379296	0.9939787196233629	0.9313632749876761
AI-severity	0.8611914163477776	0.7929966096826188		0.6561829979380118	0.972016447092625	0.9999996870152505	0.9999998306065738	0.9999998480586781	0.999991155858411	0.9994561659815137	0.9992673535393323	0.9997910400896033	0.9798276574859006	0.9678686907181615	0.9999981194457319	0.991779707097357
AI-segment	0.7608611213981442	0.6994188957073613	0.3438170020619882		0.9248583960191745	0.9999992497177983	0.9999992013081143	0.9999993479862052	0.9999713720691743	0.9986158685716658	0.9990256214057796	0.9994551686905248	0.9705393455798677	0.9471793266056543	0.9999929162168665	0.9842937674651877
C & B	0.2679218273798319	0.38971108663978044	0.02798355290737502	0.0751416039808255		0.9998330305304695	0.9999784343968693	0.9999958463481462	0.9996042390181109	0.9961215440176896	0.9798183184718497	0.9982476547814222	0.8813139329087577	0.7132857949150888	0.9995214245074292	0.9284361900258635
mit	6.270308214250089e-05	0.0018065004085126009	3.129847494797555e-07	7.502822017092754e-07	0.0001669694695305513		0.8883691768869072	0.9343580047188971	0.8056266864132737	0.13474803363430343	0.135230877830331	0.41438883338091353	0.11082833724097903	0.0009085226803384887	0.2336574944901187	0.06613890538309106
call	8.769687380275016e-06	0.00014493495524552457	1.6939342613255295e-07	7.986918857825583e-07	2.1565603130674748e-05	0.11163082311309278		0.6514952213522771	0.4234704014814167	0.006188590234056261	0.011369573697325426	0.1179374612452836	0.022266732857292602	0.0001627281844167897	0.02278675752940777	0.0047316601050739595
colombi	6.4221788572994905e-06	1.335727820865799e-05	1.519413218429415e-07	6.520137948448097e-07	4.153651853811088e-06	0.06564199528110287	0.34850477864772295		0.21382876163943138	0.004942211799512309	0.007862459827399458	0.03481342363102579	0.011861094281600882	2.1989840692689003e-05	0.013424090564142468	0.000881400668098521
colombi_ct	3.2896586036393856e-05	1.7697280218559975e-05	8.844141589002447e-06	2.8627930825669136e-05	0.0003957609818891433	0.19437331358672627	0.5765295985185833	0.7861712383605686		0.05702148284886439	0.0398315283125575	0.1591533530491454	0.03193504883800145	0.0004633378558581977	0.10695989259209597	0.012698162959373361
covid_gram	0.010082192714631325	0.030540248928231095	0.0005438340184863746	0.0013841314283341243	0.0038784559823104425	0.8652519663656966	0.9938114097659437	0.9950577882004877	0.9429785171511356		0.5262098033195435	0.7545510109519137	0.3476994872179677	0.052358939289846716	0.7541336477512068	0.2828682896861859
curb_65	0.005094754280312634	0.029093240367783744	0.0007326464606677565	0.0009743785942204411	0.02018168152815028	0.864769122169669	0.9886304263026746	0.9921375401726006	0.9601684716874425	0.4737901966804566		0.7027512290315558	0.3069243867931326	0.03383864572699415	0.741424435191592	0.28128513660008836
yan_retrained	0.0010980659062172493	0.0044610625103703215	0.00020895991039668617	0.0005448313094752497	0.0017523452185777785	0.5856111666190864	0.8820625387547164	0.9651865763689742	0.8408466469508546	0.24544898904808635	0.29724877096844415		0.16614343162710918	0.017949011736520814	0.44013605763341634	0.048811230302036
news_2	0.054618211135434254	0.07750752684351932	0.020172342514099384	0.029460654420132383	0.11868606709124226	0.8891716627590209	0.9777332671427074	0.9881389057183991	0.9680649511619985	0.6523005127820323	0.6930756132068674	0.8338565683728908		0.08181448350344091	0.7978420028194656	0.46794979999484804
news2_covid	0.15181212312066916	0.22845792206207038	0.0321313092818385	0.05282067339434568	0.28671420508491124	0.9990914773196615	0.9998372718155832	0.9999780101593073	0.9995366621441418	0.9476410607101533	0.9661613542730059	0.9820509882634791	0.9181855164965591		0.9956229914612312	0.8089390722489213
score_4C	0.0005376177272981681	0.006021280376637018	1.8805542680780604e-06	7.083783133540625e-06	0.00047857549257074555	0.7663425055098814	0.9772132424705923	0.9865759094358575	0.8930401074079041	0.24586635224879314	0.25857556480840804	0.5598639423665837	0.20215799718053443	0.004377008538768799		0.14291874303586152
liang	0.038234973050697604	0.0686367250123239	0.008220292902643046	0.015706232534812348	0.07156380997413644	0.9338610946169089	0.995268339894926	0.9991185993319015	0.9873018370406267	0.7171317103138142	0.7187148633999116	0.951188769697964	0.5320502000051519	0.19106092775107875	0.8570812569641385

## Sheet: Delong_test_Death or ICU_KB
	C & B & RR	Neural_network	AI-severity	AI-segment	C & B	mit	call	colombi	colombi_ct	covid_gram	curb_65	Yanetal	news_2	news2_covid	score_4C	Liangetal
C & B & RR	NA	0.658872833448184	0.42793377397759	0.9333278207955	0.701027612022256	0.972276449728242	0.999908048724775	0.987465211070938	0.998329627022703	0.945527479094187	0.979217009856228	0.903488779736205	0.999407367641279	0.973503439122614	0.977707972742798	0.892082315308639
Neural_network	0.341127166551816	NA	0.233130635351136	0.624744615331103	0.476388599527338	0.898484824226931	0.997737755227884	0.965673116285237	0.993847508636224	0.857419818165042	0.933325049401642	0.844768751243782	0.999276516957005	0.904286218220765	0.892161841904225	0.844664892983483
AI-severity	0.57206622602241	0.766869364648864	NA	0.958792521405115	0.74463647560222	0.984589093664302	0.999842560842872	0.99031546784865	0.998016083655625	0.953544133993443	0.987517535837486	0.918729948191419	0.999939948953886	0.994168062877379	0.986055857817887	0.911307911399893
AI-segment	0.0666721792044998	0.375255384668897	0.0412074785948853	NA	0.27397885334645	0.90326403705369	0.998934635951547	0.95247830318453	0.983403439912931	0.830688081355827	0.926806631298565	0.775060531446808	0.996660361469293	0.883291347368407	0.910115706185772	0.788073612223406
C & B	0.298972387977744	0.523611400472662	0.25536352439778	0.72602114665355	NA	0.951129765237345	0.999631786928618	0.980056543111702	0.988121257320343	0.92954788485945	0.959261755713878	0.878448815834558	0.998150255615458	0.947017209997181	0.957268760132326	0.871030410074877
mit	0.0277235502717576	0.101515175773069	0.0154109063356984	0.0967359629463105	0.0488702347626547	NA	0.992800736090439	0.812418026856797	0.874136030001536	0.44160214592069	0.665017137361475	0.404546424366	0.927170606754459	0.347679369369661	0.482924877883585	0.462748797550879
call	9.19512752251526e-05	0.002262244772116	0.000157439157128297	0.00106536404845329	0.00036821307138187	0.0071992639095612	NA	0.0381698311830443	0.118692052950114	0.00153873287315137	0.0360316801709619	0.026614436596937	0.344972455714797	0.017087470609996	0.00476404558901971	0.0454506284905759
colombi	0.0125347889290621	0.0343268837147629	0.00968453215135017	0.0475216968154699	0.0199434568882984	0.187581973143203	0.961830168816956	NA	0.726010011406407	0.154266237935765	0.341306526952263	0.168918443497538	0.767404306386679	0.164082074874779	0.179010871599125	0.256081669003385
colombi_ct	0.00167037297729695	0.00615249136377614	0.00198391634437507	0.0165965600870688	0.0118787426796572	0.125863969998464	0.881307947049886	0.273989988593593	NA	0.112959568040786	0.222540670201399	0.13106103541294	0.674714257705085	0.0829025241160438	0.121344775306182	0.200502884938382
covid_gram	0.0544725209058128	0.142580181834958	0.0464558660065574	0.169311918644173	0.0704521151405504	0.55839785407931	0.998461267126849	0.845733762064235	0.887040431959214	NA	0.683538496323348	0.435180340740514	0.906829499919403	0.433531945063897	0.547706536714689	0.494841413246231
curb_65	0.0207829901437722	0.0666749505983576	0.0124824641625138	0.0731933687014353	0.0407382442861216	0.334982862638525	0.963968319829038	0.658693473047737	0.777459329798601	0.316461503676652	NA	0.303874205073389	0.868933007500635	0.260481730130635	0.310598030749863	0.378282602823511
Yanetal	0.0965112202637954	0.155231248756218	0.0812700518085814	0.224939468553192	0.121551184165442	0.595453575634	0.973385563403063	0.831081556502463	0.86893896458706	0.564819659259487	0.696125794926611	NA	0.934753024384406	0.506743690621886	0.595842694948626	0.586082592532314
news_2	0.000592632358720637	0.00072348304299531	6.00510461134646e-05	0.00333963853070712	0.00184974438454166	0.0728293932455407	0.655027544285203	0.232595693613321	0.325285742294915	0.0931705000805968	0.131066992499365	0.0652469756155937	NA	0.000740323458396188	0.0894019464269802	0.0936004853034523
news2_covid	0.0264965608773861	0.0957137817792349	0.00583193712262101	0.116708652631593	0.0529827900028186	0.652320630630339	0.982912529390004	0.835917925125221	0.917097475883956	0.566468054936103	0.739518269869365	0.493256309378114	0.999259676541604	NA	0.626576186924486	0.549951434580637
score_4C	0.0222920272572025	0.107838158095775	0.0139441421821127	0.0898842938142279	0.0427312398676744	0.517075122116415	0.99523595441098	0.820989128400875	0.878655224693818	0.452293463285311	0.689401969250137	0.404157305051375	0.91059805357302	0.373423813075514	NA	0.468834621333547
Liangetal	0.107917684691361	0.155335107016517	0.0886920886001066	0.211926387776594	0.128969589925123	0.537251202449121	0.954549371509424	0.743918330996615	0.799497115061618	0.505158586753769	0.621717397176489	0.413917407467686	0.906399514696548	0.450048565419363	0.531165378666453	NA

## Sheet: Delong_test_Death or ICU_IGR
	C & B & RR	Neural_network	AI-severity	AI-segment	C & B	mit	call	colombi	colombi_ct	covid_gram	curb_65	Yanetal	news_2	news2_covid	score_4C	Liangetal
C & B & RR	NA	0.557585020323441	0.138808583652222	0.239138878601856	0.732078172620168	0.999937296917857	0.99999123031262	0.999993577821143	0.999967103413964	0.989917807285369	0.994905245719687	0.998901934093783	0.945381788864566	0.848187876879331	0.999462382272702	0.961765026949302
Neural_network	0.442414979676559	NA	0.207003390317381	0.300581104292639	0.61028891336022	0.998193499591487	0.999855065044755	0.999986642721791	0.999982302719781	0.969459751071769	0.970906759632216	0.99553893748963	0.922492473156481	0.77154207793793	0.993978719623363	0.931363274987676
AI-severity	0.861191416347778	0.792996609682619	NA	0.656182997938012	0.972016447092625	0.999999687015251	0.999999830606574	0.999999848058678	0.999991155858411	0.999456165981514	0.999267353539332	0.999791040089603	0.979827657485901	0.967868690718162	0.999998119445732	0.991779707097357
AI-segment	0.760861121398144	0.699418895707361	0.343817002061988	NA	0.924858396019175	0.999999249717798	0.999999201308114	0.999999347986205	0.999971372069174	0.998615868571666	0.99902562140578	0.999455168690525	0.970539345579868	0.947179326605654	0.999992916216866	0.984293767465188
C & B	0.267921827379832	0.38971108663978	0.027983552907375	0.0751416039808255	NA	0.999833030530469	0.999978434396869	0.999995846348146	0.999604239018111	0.99612154401769	0.97981831847185	0.998247654781422	0.881313932908758	0.713285794915089	0.999521424507429	0.928436190025864
mit	6.27030821425009e-05	0.0018065004085126	3.12984749479755e-07	7.50282201709275e-07	0.000166969469530551	NA	0.888369176886907	0.934358004718897	0.805626686413274	0.134748033634303	0.135230877830331	0.414388833380914	0.110828337240979	0.000908522680338489	0.233657494490119	0.0661389053830911
call	8.76968738027502e-06	0.000144934955245525	1.69393426132553e-07	7.98691885782558e-07	2.15656031306747e-05	0.111630823113093	NA	0.651495221352277	0.423470401481417	0.00618859023405626	0.0113695736973254	0.117937461245284	0.0222667328572926	0.00016272818441679	0.0227867575294078	0.00473166010507396
colombi	6.42217885729949e-06	1.3357278208658e-05	1.51941321842942e-07	6.5201379484481e-07	4.15365185381109e-06	0.0656419952811029	0.348504778647723	NA	0.213828761639431	0.00494221179951231	0.00786245982739946	0.0348134236310258	0.0118610942816009	2.1989840692689e-05	0.0134240905641425	0.000881400668098521
colombi_ct	3.28965860363939e-05	1.769728021856e-05	8.84414158900245e-06	2.86279308256691e-05	0.000395760981889143	0.194373313586726	0.576529598518583	0.786171238360569	NA	0.0570214828488644	0.0398315283125575	0.159153353049145	0.0319350488380014	0.000463337855858198	0.106959892592096	0.0126981629593734
covid_gram	0.0100821927146313	0.0305402489282311	0.000543834018486375	0.00138413142833412	0.00387845598231044	0.865251966365697	0.993811409765944	0.995057788200488	0.942978517151136	NA	0.526209803319543	0.754551010951914	0.347699487217968	0.0523589392898467	0.754133647751207	0.282868289686186
curb_65	0.00509475428031263	0.0290932403677837	0.000732646460667757	0.000974378594220441	0.0201816815281503	0.864769122169669	0.988630426302675	0.992137540172601	0.960168471687442	0.473790196680457	NA	0.702751229031556	0.306924386793133	0.0338386457269942	0.741424435191592	0.281285136600088
Yanetal	0.00109806590621725	0.00446106251037032	0.000208959910396686	0.00054483130947525	0.00175234521857778	0.585611166619086	0.882062538754716	0.965186576368974	0.840846646950855	0.245448989048086	0.297248770968444	NA	0.166143431627109	0.0179490117365208	0.440136057633416	0.048811230302036
news_2	0.0546182111354343	0.0775075268435193	0.0201723425140994	0.0294606544201324	0.118686067091242	0.889171662759021	0.977733267142707	0.988138905718399	0.968064951161999	0.652300512782032	0.693075613206867	0.833856568372891	NA	0.0818144835034409	0.797842002819466	0.467949799994848
news2_covid	0.151812123120669	0.22845792206207	0.0321313092818385	0.0528206733943457	0.286714205084911	0.999091477319662	0.999837271815583	0.999978010159307	0.999536662144142	0.947641060710153	0.966161354273006	0.982050988263479	0.918185516496559	NA	0.995622991461231	0.808939072248921
score_4C	0.000537617727298168	0.00602128037663702	1.88055426807806e-06	7.08378313354063e-06	0.000478575492570746	0.766342505509881	0.977213242470592	0.986575909435857	0.893040107407904	0.245866352248793	0.258575564808408	0.559863942366584	0.202157997180534	0.0043770085387688	NA	0.142918743035862
Liangetal	0.0382349730506976	0.0686367250123239	0.00822029290264305	0.0157062325348123	0.0715638099741364	0.933861094616909	0.995268339894926	0.999118599331902	0.987301837040627	0.717131710313814	0.718714863399912	0.951188769697964	0.532050200005152	0.191060927751079	0.857081256964139	NA

## Sheet: Delong_test_Death_KB
	C & B & RR	Neural_network	AI-severity	AI-segment	C & B	mit	call	colombi	colombi_ct	covid_gram	curb_65	Yanetal	news_2	news2_covid	score_4C	Liangetal
C & B & RR	NA	0.879088415720854	0.487542817651234	0.85623329679304	0.882298519802469	0.438053053471676	0.968100757292445	0.704846356800525	0.793642606110756	0.626130578894339	0.476809380271334	0.998715942464088	0.997519869435814	0.916438312355792	0.51640048454678	0.99825973192013
Neural_network	0.120911584279146	NA	0.0330898646507394	0.22046130841596	0.376979439108996	0.141117767394313	0.745552427037974	0.332344855396437	0.342571672685598	0.285491322346123	0.170344561016138	0.971190961691647	0.990999125421719	0.553198082621892	0.176886789480025	0.985209077442788
AI-severity	0.512457182348766	0.966910135349261	NA	0.85952522443463	0.898147293619347	0.438511488442152	0.964061580840669	0.713411726965993	0.791265860755125	0.632674774694648	0.481257575063081	0.998819564025808	0.999831122885066	0.960343230086896	0.524858238373663	0.999058181558406
AI-segment	0.14376670320696	0.77953869158404	0.14047477556537	NA	0.701325206625061	0.265966075201883	0.92488695785477	0.544585125779064	0.609960857671691	0.458742799923662	0.310279494351188	0.99715437025839	0.994086471332504	0.823074241323593	0.29900175893896	0.997619093738322
C & B	0.117701480197531	0.623020560891004	0.101852706380654	0.298674793374939	NA	0.154608271031281	0.884733695767789	0.417595547234635	0.479376514974686	0.32006286030166	0.18172254479716	0.996869132398313	0.985953130506051	0.722197899706072	0.145308384382263	0.997309668892587
mit	0.561946946528324	0.858882232605687	0.561488511557848	0.734033924798117	0.845391728968719	NA	0.992844940992193	0.844197759244937	0.807641492208265	0.758264907653013	0.549010462319985	0.996627451908534	0.998200660702839	0.964673323239748	0.652764669889721	0.99939868636211
call	0.0318992427075549	0.254447572962026	0.0359384191593306	0.0751130421452295	0.115266304232211	0.007155059007807	NA	0.0491229058741489	0.0982035666143566	0.0175538384939508	0.0372578734208394	0.843128610367306	0.811979185962996	0.244017324267974	0.00717626317328178	0.930745337231206
colombi	0.295153643199475	0.667655144603563	0.286588273034007	0.455414874220936	0.582404452765365	0.155802240755063	0.950877094125851	NA	0.572523762972915	0.386258405463562	0.252858659412582	0.997605452420072	0.985910223824057	0.771012776057899	0.217700454763724	0.99903532458468
colombi_ct	0.206357393889244	0.657428327314402	0.208734139244875	0.390039142328309	0.520623485025314	0.192358507791735	0.901796433385643	0.427476237027085	NA	0.363594037136048	0.24324694934765	0.986458396558106	0.989503161556054	0.720571610870627	0.234555912864153	0.989731741790413
covid_gram	0.373869421105661	0.714508677653877	0.367325225305352	0.541257200076338	0.67993713969834	0.241735092346987	0.982446161506049	0.613741594536438	0.636405962863952	NA	0.329568828449759	0.991279569546551	0.981498191675418	0.790915846087226	0.314113791641033	0.997860182687459
curb_65	0.523190619728666	0.829655438983862	0.518742424936919	0.689720505648812	0.81827745520284	0.450989537680015	0.962742126579161	0.747141340587418	0.75675305065235	0.670431171550241	NA	0.998812295917265	0.997614084566606	0.91475573359555	0.55878464969646	0.99916175517862
Yanetal	0.0012840575359116	0.0288090383083527	0.00118043597419182	0.00284562974161028	0.00313086760168686	0.00337254809146642	0.156871389632694	0.00239454757992819	0.0135416034418944	0.00872043045344885	0.00118770408273473	NA	0.47839880716496	0.0325789049204797	0.00132888621355204	0.766793763470483
news_2	0.00248013056418572	0.00900087457828133	0.00016887711493409	0.00591352866749625	0.0140468694939489	0.00179933929716093	0.188020814037004	0.014089776175943	0.0104968384439459	0.0185018083245816	0.00238591543339368	0.52160119283504	NA	0.00055275895747863	0.00353133147192053	0.691406500157008
news2_covid	0.0835616876442083	0.446801917378108	0.0396567699131038	0.176925758676407	0.277802100293928	0.0353266767602519	0.755982675732026	0.228987223942101	0.279428389129373	0.209084153912774	0.0852442664044498	0.96742109507952	0.999447241042521	NA	0.0629025783179005	0.987051172979919
score_4C	0.48359951545322	0.823113210519975	0.475141761626337	0.70099824106104	0.854691615617737	0.347235330110279	0.992823736826718	0.782299545236276	0.765444087135847	0.685886208358967	0.44121535030354	0.998671113786448	0.996468668528079	0.9370974216821	NA	0.999381193830941
Liangetal	0.0017402680798702	0.0147909225572119	0.000941818441593549	0.0023809062616775	0.00269033110741346	0.000601313637889834	0.0692546627687945	0.000964675415320213	0.0102682582095865	0.00213981731254065	0.000838244821379767	0.233206236529517	0.308593499842992	0.0129488270200811	0.000618806169059315	NA

## Sheet: Delong_test_Death_IGR
	C & B & RR	Neural_network	AI-severity	AI-segment	C & B	mit	call	colombi	colombi_ct	covid_gram	curb_65	Yanetal	news_2	news2_covid	score_4C	Liangetal
C & B & RR	NA	0.903394202381059	0.0562910633922951	0.0709664735617822	0.0561301395125998	0.999505910139978	0.999962328447354	0.999932551189178	0.999999967875948	0.827203717241756	0.998641314577433	0.984034327471802	0.997100180813947	0.928332086514004	0.974689684260223	0.883433060369908
Neural_network	0.0966057976189408	NA	0.00257641083924253	0.00942715988638126	0.00615318639761695	0.906639905940116	0.979902464089735	0.99051363571559	0.999947253393137	0.300193117428621	0.757289664646135	0.726345987488544	0.913989913447916	0.438264742970722	0.584791258469367	0.479854317529037
AI-severity	0.943708936607705	0.997423589160757	NA	0.573659413922986	0.364006733114335	0.999995875526901	0.999999295396268	0.999998803412008	0.999999999266632	0.975186561170319	0.999821115216554	0.998413748254091	0.999667282988079	0.996739346167228	0.999527292608463	0.979458169172257
AI-segment	0.929033526438218	0.990572840113619	0.426340586077013	NA	0.311221587777123	0.99998529902318	0.999997085213584	0.99999889215265	0.99999999914966	0.966532332187673	0.999757427913888	0.998698787167577	0.999264078588521	0.99114598350509	0.998847800668728	0.975333614565086
C & B	0.9438698604874	0.993846813602383	0.635993266885665	0.688778412222877	NA	0.999998914949005	0.999999201747959	0.999999956706282	0.999999999930077	0.990918983295748	0.999731143824766	0.999891214068417	0.999632750265225	0.995976139966048	0.999471706922078	0.994028219893342
mit	0.00049408986002246	0.0933600940598844	4.12447309918237e-06	1.47009768204217e-05	1.08505099554276e-06	NA	0.850453096797528	0.903985070912161	0.994990378711168	0.00340465877877515	0.251193163936017	0.281509661248157	0.581550048418252	0.0509931292313492	0.0215321412996731	0.0987996632977757
call	3.76715526459632e-05	0.0200975359102652	7.04603732079013e-07	2.91478641556608e-06	7.98252041420273e-07	0.149546903202472	NA	0.620184933600343	0.943883302335004	9.2970853068395e-05	0.025157335619195	0.0569164307574492	0.311361262146251	0.00886739135085952	0.00365271801576776	0.0135219754541682
colombi	6.74488108220143e-05	0.00948636428441021	1.19658799152682e-06	1.10784735038519e-06	4.3293717768674e-08	0.0960149290878386	0.379815066399657	NA	0.986120535005652	9.82779988340442e-05	0.0315052877117451	0.011214664496361	0.252873497922923	0.00311527931807628	0.00167692013616336	0.00367096738753061
colombi_ct	3.21240524336857e-08	5.27466068626365e-05	7.33368318517955e-10	8.50339565104252e-10	6.99230350069323e-11	0.00500962128883221	0.0561166976649956	0.0138794649943483	NA	5.58101382976562e-07	0.000986114970196356	0.000749498466806006	0.0677394918601763	5.46310219586322e-05	3.87293959382289e-05	0.000146888534418503
covid_gram	0.172796282758244	0.699806882571379	0.0248134388296814	0.0334676678123266	0.0090810167042522	0.996595341221225	0.999907029146932	0.999901722001166	0.999999441898617	NA	0.942345904143583	0.910824374741641	0.970461491959103	0.687208644679037	0.830471985501113	0.701462927256771
curb_65	0.00135868542256655	0.242710335353865	0.000178884783445765	0.000242572086111992	0.00026885617523359	0.748806836063983	0.974842664380805	0.968494712288255	0.999013885029804	0.0576540958564167	NA	0.460412498163522	0.778057206508561	0.136600761082835	0.204513304345763	0.227633920023604
Yanetal	0.0159656725281983	0.273654012511456	0.00158625174590929	0.00130121283242323	0.000108785931582644	0.718490338751843	0.943083569242551	0.988785335503639	0.999250501533194	0.0891756252583587	0.539587501836478	NA	0.795768932343569	0.206700187289356	0.332584193002769	0.16679546382889
news_2	0.00289981918605293	0.0860100865520837	0.000332717011920687	0.000735921411478655	0.000367249734775042	0.418449951581748	0.688638737853749	0.747126502077077	0.932260508139824	0.0295385080408972	0.221942793491439	0.204231067656431	NA	0.00251384167566089	0.116799706097533	0.0985040576824464
news2_covid	0.0716679134859961	0.561735257029278	0.00326065383277178	0.00885401649490964	0.00402386003395203	0.949006870768651	0.99113260864914	0.996884720681924	0.999945368978041	0.312791355320963	0.863399238917165	0.793299812710644	0.997486158324339	NA	0.673777120294289	0.526939817330956
score_4C	0.0253103157397774	0.415208741530633	0.000472707391536673	0.00115219933127157	0.000528293077921777	0.978467858700327	0.996347281984232	0.998323079863837	0.999961270604062	0.169528014498887	0.795486695654237	0.667415806997231	0.883200293902467	0.326222879705711	NA	0.403293401153591
Liangetal	0.116566939630092	0.520145682470963	0.0205418308277429	0.0246663854349137	0.00597178010665753	0.901200336702224	0.986478024545832	0.996329032612469	0.999853111465582	0.298537072743229	0.772366079976396	0.83320453617111	0.901495942317554	0.473060182669044	0.596706598846409	NA

## Sheet: Delong_test_Death or Ventilatio
	C & B & RR	Neural_network	AI-severity	AI-segment	C & B	mit	call	colombi	colombi_ct	covid_gram	curb_65	Yanetal	news_2	news2_covid	score_4C	Liangetal
C & B & RR	NA	0.683723441925667	0.678193391092874	0.971469322032207	0.910054219259736	0.958156780015576	0.996443554770939	0.952344710529508	0.96335466848748	0.915752179574342	0.947208113234181	0.947988255131169	0.999359785219345	0.990183566744684	0.972288062808863	0.958316620193461
Neural_network	0.316276558074333	NA	0.361558761310991	0.669662851891456	0.619766261171047	0.859800628945403	0.973353459730707	0.882481014755244	0.904815421710512	0.78746949937184	0.866265893689231	0.898465803437453	0.999202365108915	0.94051935074363	0.864857413783516	0.923505086785114
AI-severity	0.321806608907126	0.638441238689009	NA	0.925300811565149	0.825924760475072	0.94836215050201	0.99182801285505	0.931720642282084	0.937652341956179	0.879517773688757	0.938515915509309	0.924683735978755	0.999830734852706	0.994276395677975	0.959700566947892	0.945100453753498
AI-segment	0.0285306779677926	0.330337148108544	0.074699188434851	NA	0.453617447711065	0.825064014442708	0.973707594299262	0.827151017413391	0.809816481168508	0.711449119849909	0.809757309346498	0.824280079764103	0.992459599952504	0.907938917461196	0.85776852731127	0.87557284131658
C & B	0.0899457807402638	0.380233738828953	0.174075239524928	0.546382552288935	NA	0.840735994955752	0.979189479663953	0.852065165705094	0.808171255882103	0.763127843870961	0.825668536148827	0.859166443549627	0.992982290479757	0.919948698926762	0.867626452070618	0.906438800831952
mit	0.0418432199844244	0.140199371054597	0.0516378494979897	0.174935985557292	0.159264005044247	NA	0.918824532453965	0.590063421987843	0.507695533757455	0.362471944715122	0.523401218407319	0.555914320673213	0.927655089428162	0.559401996464374	0.526645121947232	0.661326101119707
call	0.00355644522906062	0.0266465402692928	0.00817198714495021	0.0262924057007377	0.0208105203360471	0.0811754675460351	NA	0.103871224990588	0.104052031714446	0.0219565898417197	0.136235829352055	0.2021795470052	0.603194299226478	0.159928994056536	0.0708188686337017	0.295464819509476
colombi	0.0476552894704923	0.117518985244756	0.0682793577179156	0.172848982586609	0.147934834294906	0.409936578012157	0.896128775009412	NA	0.405176494743523	0.289873082582097	0.442413096451454	0.503371791364964	0.877088556046357	0.472910193218556	0.424582948980634	0.627117868093164
colombi_ct	0.03664533151252	0.0951845782894883	0.0623476580438206	0.190183518831492	0.191828744117897	0.492304466242545	0.895947968285554	0.594823505256477	NA	0.384484579583497	0.510519455755271	0.555103922872192	0.925982923259793	0.541408027466132	0.506842042379913	0.652785791037613
covid_gram	0.0842478204256578	0.21253050062816	0.120482226311243	0.288550880150091	0.236872156129039	0.637528055284878	0.97804341015828	0.710126917417903	0.615515420416503	NA	0.635241526088224	0.64537162737286	0.9291741297963	0.642882527084546	0.663524353228703	0.746744354539226
curb_65	0.0527918867658191	0.133734106310769	0.061484084490691	0.190242690653502	0.174331463851173	0.476598781592681	0.863764170647945	0.557586903548545	0.489480544244729	0.364758473911776	NA	0.546382969362067	0.914708541292332	0.528532058826823	0.493282956320825	0.647400462869436
Yanetal	0.0520117448688311	0.101534196562547	0.0753162640212453	0.175719920235897	0.140833556450373	0.444085679326787	0.7978204529948	0.496628208635036	0.444896077127808	0.35462837262714	0.453617030637933	NA	0.86651687874067	0.474938879864671	0.44973064665937	0.69016874987615
news_2	0.000640214780655197	0.000797634891085058	0.000169265147294182	0.00754040004749621	0.00701770952024327	0.0723449105718376	0.396805700773522	0.122911443953643	0.0740170767402074	0.0708258702037001	0.0852914587076684	0.13348312125933	NA	0.0045695135854218	0.0907444998794553	0.2156865203651
news2_covid	0.00981643325531637	0.0594806492563697	0.00572360432202508	0.0920610825388038	0.0800513010732384	0.440598003535626	0.840071005943464	0.527089806781444	0.458591972533868	0.357117472915454	0.471467941173177	0.525061120135329	0.995430486414578	NA	0.46213310805325	0.638839819197266
score_4C	0.0277119371911373	0.135142586216484	0.0402994330521079	0.14223147268873	0.132373547929382	0.473354878052768	0.929181131366298	0.575417051019365	0.493157957620087	0.336475646771298	0.506717043679175	0.55026935334063	0.909255500120545	0.53786689194675	NA	0.65565594975613
Liangetal	0.0416833798065386	0.0764949132148855	0.0548995462465022	0.12442715868342	0.0935611991680475	0.338673898880293	0.704535180490524	0.372882131906836	0.347214208962387	0.253255645460774	0.352599537130564	0.30983125012385	0.7843134796349	0.361160180802734	0.34434405024387	NA

## Sheet: Feuille 15
	C & B & RR	Neural_network	AI-severity	AI-segment	C & B	mit	call	colombi	colombi_ct	covid_gram	curb_65	Yanetal	news_2	news2_covid	score_4C	Liangetal
C & B & RR	NA	0.5	0.0579223028000169	0.123986202628645	0.53999956126602	0.996463426271845	0.998153611035316	0.999271449483145	0.999108428827764	0.742534036566399	0.934436606308441	0.997427869889237	0.702806329372707	0.398001638134052	0.965300112542149	0.964218290031336
Neural_network	0.5	NA	0.151942366062838	0.243953078897837	0.528978510269904	0.986744322140272	0.995896617224567	0.999408262137871	0.999669448171532	0.716473157913249	0.880394864197952	0.992402060968105	0.693733704845897	0.407896502854318	0.934013665180546	0.943729940760039
AI-severity	0.942077697199983	0.848057633937162	NA	0.625395430854225	0.954521561095607	0.999976086864347	0.9999596442526	0.99998140846563	0.999896771964832	0.950701580101069	0.991322933496385	0.999769452192429	0.883651126393218	0.765017347188528	0.999390779522973	0.995801385066645
AI-segment	0.876013797371355	0.756046921102163	0.374604569145775	NA	0.925296372068146	0.999979395635708	0.999915810954554	0.999972890927947	0.999783867776484	0.935923679154544	0.992365947068629	0.999588490351701	0.860415087224324	0.715020820152407	0.999239549294355	0.992633529168764
C & B	0.46000043873398	0.471021489730096	0.0454784389043926	0.0747036279318537	NA	0.998101340600118	0.998465754018223	0.99975658120715	0.997812371506904	0.788591138991934	0.908983690507545	0.99807777350255	0.668031463818278	0.361096828027283	0.979522465770398	0.963905129023939
mit	0.00353657372815504	0.0132556778597277	2.39131356528602e-05	2.0604364291689e-05	0.00189865939988152	NA	0.74980037421394	0.88679711405708	0.827499654920136	0.0195321452048599	0.0900397545617907	0.56129024244705	0.0655941103088355	0.000665210531596	0.0753842987840666	0.279140934276479
call	0.00184638896468395	0.00410338277543346	4.03557474000443e-05	8.41890454461857e-05	0.00153424598177716	0.25019962578606	NA	0.734542561505658	0.646745155966255	0.00131470799082103	0.02348264833144	0.357585046453024	0.0255854336623435	0.000540382649010969	0.0288743253699787	0.114888939914003
colombi	0.000728550516854603	0.000591737862129156	1.85915343697468e-05	2.710907205267e-05	0.000243418792849683	0.11320288594292	0.265457438494342	NA	0.410496704395765	0.000560488383435624	0.00991467484992929	0.164793850106648	0.00941116662048216	3.53505636021076e-05	0.00766890830116365	0.0448431861860534
colombi_ct	0.00089157117223635	0.000330551828467598	0.000103228035167893	0.000216132223515521	0.00218762849309579	0.172500345079864	0.353254844033745	0.589503295604235	NA	0.00646146053533151	0.0195128852536962	0.249128118530269	0.0118002319008546	0.000139721922117622	0.0389835700280018	0.0867564500950722
covid_gram	0.257465963433601	0.283526842086751	0.049298419898931	0.064076320845456	0.211408861008066	0.98046785479514	0.998685292009179	0.999439511616564	0.993538539464669	NA	0.76446455462118	0.972166871863978	0.485560802041536	0.171272091323517	0.896837077081802	0.850844908605292
curb_65	0.0655633936915587	0.119605135802048	0.00867706650361519	0.00763405293137146	0.0910163094924552	0.909960245438209	0.97651735166856	0.990085325150071	0.980487114746304	0.23553544537882	NA	0.861458820466637	0.236027087730611	0.0289367169718284	0.629564021105244	0.635648220114145
Yanetal	0.00257213011076299	0.00759793903189483	0.000230547807571475	0.000411509648299421	0.00192222649744972	0.43870975755295	0.642414953546976	0.835206149893352	0.750871881469731	0.0278331281360215	0.138541179533363	NA	0.0490489021795231	0.00324705551581484	0.179631043389189	0.13342630986489
news_2	0.297193670627293	0.306266295154103	0.116348873606782	0.139584912775676	0.331968536181722	0.934405889691164	0.974414566337656	0.990588833379518	0.988199768099145	0.514439197958464	0.763972912269389	0.950951097820477	NA	0.118737190073536	0.798399850452379	0.817151621091319
news2_covid	0.601998361865948	0.592103497145682	0.234982652811472	0.284979179847593	0.638903171972717	0.999334789468404	0.999459617350989	0.999964649436398	0.999860278077882	0.828727908676482	0.971063283028172	0.996752944484185	0.881262809926464	NA	0.992496217078222	0.959932008756249
score_4C	0.0346998874578514	0.0659863348194537	0.000609220477027401	0.000760450705645498	0.0204775342296021	0.924615701215933	0.971125674630021	0.992331091698836	0.961016429971998	0.103162922918198	0.370435978894756	0.820368956610811	0.201600149547621	0.00750378292177766	NA	0.555204152902415
Liangetal	0.0357817099686638	0.0562700592399607	0.00419861493335475	0.00736647083123571	0.0360948709760614	0.720859065723521	0.885111060085997	0.955156813813947	0.913243549904928	0.149155091394708	0.364351779885855	0.86657369013511	0.182848378908681	0.0400679912437506	0.444795847097585	NA
